# Supplementary material for: m3C32 tRNA modification controls serine codon-biased mRNA translation, cell cycle, and DNA-damage response
Source: Nat Commun. 2024 Jul 10;15:5775. doi: 10.1038/s41467-024-50161-y (PMC11233606; doi:10.1038/s41467-024-50161-y)
Supplement: Supplementary file 4 — Source Data [file 41467_2024_50161_MOESM4_ESM.xlsx]

## Sheet: Fig 1
Figure 1a cleavege scores from HAC-seq
	WT		M2KO		M6KO		M2,6KO
tRNA-ArgCCT-1-1:C32	0.727743	0.714396	0.129817	0.118056	0.788235	0.7612	0.165132	0.087719
tRNA-ArgCCT-2-1:C32	0.777113	0.783122	0.208022	0.192727	0.843523	0.808948	0.28249	0.13261
tRNA-ArgCCT-3-1:C32	0.775168	0.737514	0.147659	0.128662	0.790472	0.771319	0.204706	0.138445
tRNA-ArgCCT-4-1:C32	0.841053	0.858801	0.140501	0.136184	0.881356	0.866001	0.284904	0.159041
tRNA-ArgCCT-5-1:C32	0.938875	0.959322	0.619403	0.76	0.946809	0.975845	0.737024	0.593156
tRNA-ArgTCT-1-1:C32	0.728274	0.721406	0.015377	0.023009	0.637987	0.676307	0.051355	0.017558
tRNA-ArgTCT-2-1:C32	0.624161	0.58988	0.021904	0.018565	0.388235	0.488372	0.025622	0.010244
tRNA-ArgTCT-3-1:C32	0.616918	0.581912	0.02593	0.016083	0.434069	0.518161	0.030034	0.015905
tRNA-ThrAGT-1-1:C32	0.994451	0.994695	0.078244	0.132653	0.992645	0.994701	0.099768	0.049383
tRNA-ThrAGT-2-1:C32	0.99129	0.994611	0.05668	0.033898	0.992431	0.995378	0.077748	0.021841
tRNA-ThrAGT-3-1:C32	0.994214	0.994882	0.034335	0.02346	0.996502	0.997289	0.051753	0.014652
tRNA-ThrAGT-4-1:C32	0.989451	0.994498	0.029412	0.111111	0.998198	0.997379	0.029851	0.028571
tRNA-ThrAGT-5-1:C32	0.994656	0.994808	0.086694	0.104072	0.995682	0.995835	0.075061	0.038961
tRNA-ThrAGT-6-1:C32	0.993557	0.993828	0.068259	0.037736	0.9952	0.995762	0.045783	0.025875
tRNA-ThrCGT-1-1:C32	0.988208	0.99375	0.148936	0.083333	0.993421	0.99182	0.086957	0.15942
tRNA-ThrCGT-2-1:C32	0.996343	0.996282	0.768067	0.809211	0.996638	0.996924	0.74448	0.77
tRNA-ThrCGT-3-1:C32	0.995027	0.995185	0.131274	0.045977	0.99554	0.996277	0.064706	0.035316
tRNA-ThrCGT-4-1:C32	0.996988	0.996384	0.731317	0.806667	0.995802	0.9947	0.771583	0.762987
tRNA-ThrTGT-1-1:C33	0.991944	0.990301	0.23301	0.301075	0.994533	0.994645	0.118056	0.086735
tRNA-ThrTGT-2-1:C32	0.965377	0.980798	0.346354	0.276596	0.981744	0.975867	0.276087	0.304825
tRNA-ThrTGT-3-1:C32	0.965066	0.965517	0.566434	0.578947	1	0.977186	0.553571	0.365385
tRNA-ThrTGT-4-1:C32	0.967337	0.968021	0.472458	0.480519	0.953177	0.971014	0.336927	0.245524
tRNA-ThrTGT-5-1:C32	0.976978	0.964758	0.481481	0.457143	0.966981	0.978186	0.37766	0.259352
tRNA-ThrTGT-6-1:C32	0.833333	0.902439	0.15625	0.03125	0.809524	0.894737	0	0.027778
tRNA-SerAGA-1-1:C32	0.97371	0.971504	0.962512	0.958268	0.3125	0.348315	0.060606	0.060976
tRNA-SerAGA-2-1:C32	0.983258	0.98425	0.978473	0.983904	0.372973	0.305483	0.159091	0.089172
tRNA-SerCGA-1-1:C32	0.986758	0.987309	0.979939	0.989915	0.612022	0.57971	0.25	0.172131
tRNA-SerCGA-2-1:C32	0.985	0.983471	0.982079	0.990043	0.442857	0.385714	0.2	0.1875
tRNA-SerCGA-3-1:C32	0.975639	0.977021	0.967213	0.964623	0.354167	0.439394	0.240741	0.147059
tRNA-SerCGA-4-1:C32	0.983308	0.976389	0.965653	0.98175	0.433735	0.458128	0.186529	0.148
tRNA-SerTGA-1-1:C32	0.985205	0.983066	0.981221	0.975854	0.265306	0.240964	0.130435	0.11215
tRNA-SerTGA-2-1:C32	0.982933	0.983504	0.981757	0.983961	0.247002	0.236967	0.133117	0.106494
tRNA-SerTGA-3-1:C32	0.983277	0.981893	0.978076	0.982668	0.348285	0.342529	0.136929	0.110811
tRNA-SerTGA-4-1:C32	0.984547	0.984843	0.983554	0.986763	0.284065	0.269547	0.195906	0.157895
tRNA-SerGCT-1-1:C32	0.987689	0.986935	0.982477	0.986608	0.779614	0.785714	0.085106	0.080357
tRNA-SerGCT-2-1:C32	0.989455	0.989666	0.984824	0.987994	0.775862	0.795249	0.101695	0.07764
tRNA-SerGCT-3-1:C32	0.97964	0.975715	0.958086	0.971748	0.603175	0.582111	0.06	0.055662
tRNA-SerGCT-4-1:C32	0.992216	0.990891	0.988474	0.990949	0.833744	0.842868	0.159236	0.142857
tRNA-SerGCT-5-1:C32	0.984097	0.983222	0.97671	0.981388	0.686941	0.689446	0.066667	0.066327
tRNA-SerGCT-6-1:C32	0.992386	0.991732	0.991014	0.991275	0.838597	0.830886	0.201313	0.117569
tRNA-MetCAT-2-1:C20	0.714286	0.790698	0.62069	0.631579	0.588235	0.740741	0.658537	0.732143
tRNA-MetCAT-3-1:C20	0.558442	0.60274	0.64486	0.712329	0.764706	0.636364	0.626866	0.621212
tRNA-MetCAT-5-1:C20	1	0.85	0.714286	0.75	0.666667	0.7	0.583333	1
tRNA-MetCAT-6-1:C20	0.71875	0.717949	0.526316	0.5	0.611111	0.611111	0.702703	0.568627
tRNA-LeuCAG-1-1:C47d	0.624285	0.621931	0.45471	0.515977	0.557805	0.588715	0.470699	0.542693
tRNA-LeuCAG-2-1:C47d	0.780534	0.77774	0.67891	0.750319	0.797314	0.814477	0.743699	0.791627
tRNA-SerAGA-2-1:C47d	0.737522	0.72576	0.783205	0.763198	0.94816	0.950919	0.944748	0.950094
tRNA-SerAGA-4-1:C47d	0.965901	0.964058	0.962785	0.966788	0.973498	0.972088	0.967244	0.971244
tRNA-SerCGA-1-1:C47d	0.854341	0.851454	0.891827	0.875412	0.968137	0.965944	0.966544	0.967456
tRNA-SerCGA-2-1:C47d	0.710046	0.699594	0.775391	0.74681	0.946333	0.937751	0.936597	0.941149
tRNA-SerTGA-1-1:C47d	0.864462	0.856503	0.899371	0.884862	0.978851	0.978095	0.975624	0.975193
tRNA-SerTGA-3-1:C47d	0.710455	0.705163	0.767382	0.742368	0.9486	0.950297	0.944113	0.949016
tRNA-SerGCT-1-1:C47d	0.238588	0.214802	0.399156	0.347768	0.736636	0.704174	0.697359	0.706918
tRNA-SerGCT-2-1:C47d	0.344404	0.310376	0.446859	0.434887	0.826808	0.779505	0.748571	0.750939
tRNA-SerGCT-5-1:C47d	0.463847	0.434756	0.581664	0.539101	0.851383	0.81592	0.816705	0.817522
mito-tRNA-SerTGA: C32	0.614035	0.710843	0.454545	0.62069	0.753086	0.704918	0.854167	0.746377
mito-tRNA-ThrTGT: C32	0.990675	0.990309	0.983586	0.983647	0.987985	0.989738	0.988827	0.988377

## Sheet: Fig 2
Figure 2b lower panel (U6 loading control for Northern blot)						Figure 2d lower panel (U6 loading control for Northern blot)
Fig 2f Northern blots

## Sheet: Fig 4
Fig 4c plot	Analysis of Translation Efficiency (Ribo-seq)
	WT			M2,6KO
ATM	1.04173	1.04541	0.912864	0.4824	0.269898	0.664101
CDC25C	1.09632	1.0607	0.842974	0.612416	0.439877	0.603865
CHK1	0.913752	1.05774	1.02851	0.672227	0.707741	0.489971
Fig 4d Western blots	Anti-ATM				Anti-ACTIN							Anti-CDC25C			Anti-CHK1
Fig 4e plot (RT-qPCR)
	WT			M2,6KO
ATM	0.966052	1.01094	1.02394	2.10034	1.95802	2.02065
CDC25C	0.990737	1.00474	1.00458	1.8278	1.79623	1.64947
CHK1	0.984492	1.00832	1.00737	1.80384	1.71862	1.76706
Figure 4f plot (Relative F-luc/R-luc)
	WT					M2,6KO
ctrl	1	1	1			0.894259	0.987778	0.805462
6xGCU-Ala	1	1	1			0.891454	1.00876	0.754739
6xAGU-Ser	1	1	1	1	1	0.776993	0.856606	0.781045	0.759979	0.718889

## Sheet: Fig 5
Fig 5a
	WT 293T			METTL2 KO			METTL6 KO			METTL2/6 double KO
Day 0	5965	6561	5674	20738	20673	19733	19065	22261	21359	15204	14445	15926
Day 1	35239	37188	38460	38020	36032	45968	43795	43562	43931	29386	25255	23014
Day 2	80170	80709	86689	94151	90571	87658	93398	88473	88807	55838	54009	53669
Day 3	175045	203307	166998	184317	176918	190617	177836	176889	181110	118439	106944	107103
Fig 5c
	WT				M2,6KO
G1	38.1	38.5	39.7	39.9	38.7	36.2	36.8	36.2
S	46.8	46.9	44.6	46.2	41.4	42.9	39.2	40.5
G2/M	9.15	10.8	11.5	9.34	13.8	13.3	15.6	17
Fig 5d
Concentration	WT			M2/M6 KO			M2 KO			M6 KO
1	102.638	95.7818	96.5222	97.3851	98.0918	97.535	95.6937	94.3776	95.8542	91.044	91.6878	92.7924
3	96.0549	95.0419	97.7151	96.1677	95.5244	96.9182	93.3471	94.0729	94.8394	89.8295	88.8637	89.9662
10	85.0123	84.2143	84.6264	49.8319	50.3044	48.4042	66.8059	66.3831	66.0167	75.769	75.1062	75.3691
30	63.7752	64.3408	64.9484	18.4123	18.857	19.6811	23.8953	23.2064	22.3932	35.9057	35.8672	34.4839
100	30.9789	30.5062	31.6166	2.72308	2.26143	2.11523	5.89498	5.13997	5.17912	13.9243	13.4383	14.2467
300	0.981304	1.00471	0.971633	0.591155	0.471279	0.438607	0.525895	0.550001	0.573443	0.603841	0.639639	0.623428

## Sheet: Supp. Fig 1
Supplementary Fig 1c
	METTL2A/2B			METTL6					METTL2A/2B			METTL6						METTL2A/2B			METTL6
WT	0.920843	1.13551	0.956365	0.99813	1.00765	0.994272		WT	1.07143	0.992996	0.939918	1.00146	0.973371	1.02586			WT	1.07143	0.992996	0.939918	0.99813	1.00765	0.994272
M2KO-1	0.00517164	0.00728699	0.00811463	0.875946	0.921484	0.913478		M6KO-1	0.983816	0.956044	0.919864	0.0001637		0.00289486			M2,6KO-1	0.0811123	0.08171	0.0859234	7.3109e-05	0.00192564
M2KO-2	0.027968	0.0082459	0.008869	1.07875	0.982277	1.07736		M6KO-2	0.904013	0.890218	0.870831	0.00020289	0.00122073	0.00019453			M2,6KO-2	0.13651	0.148993	0.137845	0.00208538	0.00035168
Supplementary Fig 1d
Supplemenraty Fig 1f
	WT				M2KO				M6KO				M2,6KO
Normalized m3C	0.893208	1.10975	0.928032		0.649312	0.636499	0.601475	0.800772	0.64998	0.659251	0.673299	0.681083	0.328665	0.309697
Supplemenraty Fig 1g
	WT				M2KO				M6KO				M2,6KO
Normalized m3C	0.991712	1.00829			0.65648	0.692376	0.700472	0.714149	0.749373	0.796293	0.759393	0.738601	0.361959	0.297615

## Sheet: Supp. Fig 2
Supplementary Fig 2a
Supplementary Fig 2b

## Sheet: Supp. Fig 3
Supplementary Fig 3b

## Sheet: Supp. Fig 5
Supplementary Fig 5a
										Cell Growth assay in Supplementary Fig 5a
											MCF7			METTL2 KO			METTL6 KO
										Day 0	-0.0233105	0.460782	-0.437471	0.150397	0.232476	-0.382873	-0.275386	0.644399	-0.369013
										Day 1	6.33906	6.93386	5.33528	6.82666	4.95606	6.18016	6.21039	6.03838	6.34088
										Day 2	11.6344	13.0103	11.0516	11.9888	9.78297	9.87702	15.6513	12.587	11.691
										Day 3	21.6871	19.671	20.9973	16.5387	15.6743	15.6629	21.0018	22.7601	21.8057
										Day 4	23.5148	21.9838	26.0285	20.3841	20.4512	13.403	27.9227	28.3532	25.7529
Supplementary Fig 5b
											Cell Growth assay in Supplementary Fig 5b
												MCF7			METTL6 KO cells siControl			METTL6 KO cells siMETTL2
											Day 0	0.560047	-0.149435	-0.410613	-0.7295	-0.120726	0.850227	-0.309467	0.302433	0.00703333
											Day 1	4.4853	5.31723	5.5449	7.22634	7.31752	7.65315	13.4097	10.8486	9.40137
											Day 2	9.75381	9.37831	11.5536	12.7323	11.3612	11.4809	16.4975	11.6404	12.5864
											Day 3	17.0988	15.191	17.4223	20.3353	19.0115	16.0374	9.06619	1.56048	7.29794
											Day 4	28.9626	26.2007	26.3032	25.3689	26.4631	26.5593	5.33011	0.420386	3.56636
Supplementary Fig 5c
											Cell Growth assay in Supplementary Fig 5c
												MCF7			METTL2 KO siControl			METTL2 KO siMETTL6
											Day 0	-0.0413969	0.120794	-0.0793967	-0.561093	-0.174463	0.735556	-0.174262	0.83571	-0.661448
											Day 1	5.4278	6.33921	6.48524	5.03801	3.45379	5.33342	5.15006	3.35933	3.38142
											Day 2	10.638	10.8634	11.8747	8.55715	7.31849	8.5359	5.03571	4.74775	8.1677
											Day 3	20.0046	18.0407	17.634	14.5053	12.8467	14.2521	8.25328	14.6007	10.9979
											Day 4	22.7545	30.149	25.4624	16.7454	20.4519	16.231	14.6002	5.34367	14.8954
